# Supplementary material for: Personality traits and theory of mind: Performance data of a Spanish sample of university students
Source: Data Brief. 2017 Aug 30;14:612–7. doi: 10.1016/j.dib.2017.08.014 (PMC5582375; doi:10.1016/j.dib.2017.08.014)
Supplement: Supplementary file 2 — Supplementary material [file mmc2.xlsx]

## Sheet: data
participant	age	gender	DE_errors	DC_errors	DF_errors	NDE_errors	NDC_errors	NDF_errors	DE_rt	DC_rt	DF_rt	NDE_rt	NDC_rt	NDF_rt	EYES_errors	EYES_rt	extraversion	emotional_stability	conscientiousness	agreeableness	openness	social_desirability	acquiescence	ideas_reference	magical_thinking	unusual_perceptual_exp	odd_thinking_lang	paranoid_ideation	physical_anhedonia	social_anhedonia	odd_behavior	lack_close_friends	social_anxiety
1	18	female	6	1	5	1	0	4	521	963	685	673	622	641	11	7128.12	46	45	41	41	33	59	61	2.75	1	1.42857	2.33333	1	1	1	2.25	3.5	3.42857
2	19	male	5	0	2	1	0	0	647	727.5	665	638	689.5	738	9	15616.8	42	32	46	50	54	70	-3	2	1.8	1.57143	4.33333	3.4	1	2.4	4.5	3.5	4.28571
3	21	female	7	2	8	6	1	1	825	584.5	630	2694.5	1020	594	11	7125.12	52	59	50	55	35	58	96	1.5	1.8	1	2.33333	1.4	1.5	1.8	2.25	2.25	1
4	20	female	7	0	0	1	0	0	504	804	722	711	807	799.5	13	7042	45	51	43	61	44	72	66	1.75	2	2.85714	3.16667	2	2	1.4	4	3.75	3.57143
5	19	female	5	2	2	0	0	0	615	1173.5	1085.5	1416	979	853	10	5359.11	49	53	53	43	45	68	75	1	1.8	1.57143	1.16667	1.4	1.75	1.2	2.25	1.25	2.28571
6	18	male	8	0	2	1	0	0		699	576	856	764.5	665.5	14	4702.35	45	58	51	59	38	70	65	2.75	2.2	1.42857	2.83333	2.2	1.25	1.2	2.5	3.5	2.71429
7	22	male	2	0	1	0	0	0	2076	1851	1338	1252.5	962	928.5	9	7101.79	45	50	37	37	41	59	74	1	1.6	1.14286	1.66667	1.2	1.75	2.4	1.5	3.5	2.14286
8	20	female	6	0	0	7	3	13	1477.5	777.5	923.5	2939	2255	1292	12	13972.8	50	48	44	36	35	58	85	1.75	2.2	1.71429	2.83333	2.2	1.25	1	2	2.75	4.28571
9	18	female	8	0	1	1	0	2		1983.5	1312	2351	2582.5	1470	19	10231.4	51	43	56	54	36	66	78	2	2	1.57143	3.16667	1.8	1.5	1.2	1.5	3.5	1.71429
10	20	male	1	0	1	0	0	1	1430	1787.5	889	1508	1720.5	684	12	10347.6	53	45	60	56	44	74	35	2.5	1.8	1.42857	3	1.8	1.5	1.8	2	3	3.42857
11	17	female	5	0	1	0	0	0	687	720	620	755	644	600	5	9427.66	50	48	47	51	39	63	81	1.25	1	1.85714	2.16667	1	1.25	1.4	1.25	1.5	3
12	18	female	5	0	0	1	0	1	1039	992.5	915.5	1128	785	890	6	10555.9	56	47	45	59	52	58	54	1	2.6	1	2.5	2	1	1.2	1.5	4	2.57143
13	18	female	6	0	0	0	1	1	874.5	777	757	681.5	739	656	13	14354.2	42	42	52	51	47	63	57	2.75	1.8	1.42857	3	2.2	3	2.6	2.75	3.5	2
14	18	female	7	0	3	5	0	1	705	1436	1096	2573	1376.5	1080	12	8101.68	54	50	48	38	28	55	89	1.5	1.6	1.71429	3.83333	1.6	1.75	1.2	1.5	3.5	2.14286
15	23	female	3	1	2	7	1	10	912	1472	1175	2422	1883	1476	10	7247.59	51	50	45	40	41	53	75	2	1.2	1	3.16667	1	2.25	1.2	1.75	2.5	2.57143
16	19	female	7	1	1	0	0	1	350	543	518	702.5	743.5	548	12	9428.64	50	54	52	51	31	67	92	1	1.6	1	2.33333	1	1.5	1.4	1.25	2.5	1.57143
17	18	female	8	1	1	7	0	2		670	686	482	829	705	11	7785.92	50	49	41	43	29	56	84	2	1.4	1.71429	3.5	1.2	1.25	1.4	1.5	3.5	3.42857
18	23	male	7	2	1	8	0	1	1506	1202	993		1265.5	866	10	8957.11	41	41	37	38	36	52	76	1.5	1	1	1.5	1	1.75	2	2	2.75	2
19	22	female	7	0	3	3	0	1	580	721.5	765	821	800.5	711	10	6820.07	46	41	46	40	40	59	82	1.5	1.4	1.42857	1.5	1.2	2	1.2	1.5	2.5	1.71429
20	24	female	6	0	2	0	0	1	739.5	777	754	1253.5	877	615	17	6146.05	57	42	30	26	38	45	100	1	1.2	1	1.33333	1	1.75	1	1	2	1.57143
21	24	female	8	0	0	0	1	0		1143	986.5	926.5	964	866.5	10	10863.2	48	51	48	40	40	58	91	1.25	2	1.42857	2.16667	1.4	1	1.6	2.75	1.25	2.14286
22	18	female	2	0	0	0	0	0	1075.5	943.5	1069	892.5	1033.5	771	10	9140.56	49	52	53	51	35	59	68	2	1.2	1.42857	3.5	2	1.75	1.4	2.5	3.5	2.42857
23	22	female	7	0	1	8	1	12	2766	1358.5	1143		1370	1328	8	9440.93	49	49	42	43	33	57	85	1	1.4	1	1.33333	1	1.75	1.4	1.25	1.75	2.71429
24	21	male	3	0	1	0	1	1	874	646	631	581	688	569	14	14041.9	45	41	43	56	36	62	40	2.75	2.6	1.71429	3.5	1.6	1	1.4	1.25	2.25	2.42857
25	27	male	4	1	4	0	2	1	1168	490	526	795.5	614.5	669	10	12337.2	46	49	56	47	30	57	87	1.25	1.8	1.14286	1.83333	2.2	1.5	1.4	3	3	1.57143
26	19	male	1	0	0	0	0	0	1332	1069.5	783	904.5	1044	865	9	7516.93	47	68	35	55	37	65	59	2.25	4.2	4	2.66667	3.8	1	1.4	4	5	1.85714
27	20	female	5	2	7	5	2	12	1202	1109.5	1006	1162	1177.5	1295	12	6075.36	26	52	44	51	52	70	44	1	2.6	1	3	2.8	1	1	2.5	4.5	2.71429
28	21	male	6	1	0	0	0	2	997.5	1021	927	2070	1267	1298.5	11	8983.96	50	41	35	38	43	51	59	1.5	1.4	2.14286	2.83333	1.2	1.75	1.4	3	2.5	2
29	18	female	7	0	3	2	0	1	540	654.5	506	897.5	653	700	14	8274.22	48	43	46	48	38	57	41	1.75	1.6	2.28571	3	1.2	1.5	1.4	2.25	2.75	2.85714
30	18	female	7	1	2	8	2	3	503	717	611		766.5	950	12	3683.44	60	51	40	49	47	64	56	2.5	2.8	1.85714	3	2.2	1.5	1	1.75	2.5	2.14286
31	25	female	4	0	1	1	0	0	1496	1061.5	936	815	903	808	7	7922.27	42	42	34	35	38	43	70	1.25	1.6	1.28571	2	1	2	1.4	1	3	1.57143
32	20	female	7	0	0	0	0	2	783	1252	914.5	995.5	1240.5	970.5	9	10965.6	50	55	47	50	33	49	71	2	1.8	1.57143	2.33333	1	2	1.6	1.5	2.25	2.28571
33	18	female	4	1	2	1	0	0	1260.5	709	659.5	852	977	751.5	12	8836.28	54	52	40	24	34	49	100	2.25	1.8	1.57143	1.33333	1.6	1.75	1	1.25	3.5	2.57143
34	19	female	8	0	0	0	0	1		1001.5	807.5	875.5	802	796	8	8710.03	52	50	47	50	31	68	82	1.25	2	1.28571	2	1.4	1.5	1.4	1.25	2.75	1.57143
35	21	female	8	0	1	8	0	0		901	753		1140.5	1162.5	11	8739.15	42	42	39	31	38	57	57	1	1	1.14286	1.66667	1	2.25	1	1.75	3	2.57143
36	18	female	6	1	1	8	0	2	1310.5	1131	1136		1384	996.5	10	7868.78	55	47	51	67	51	62	50	1	1.8	1.57143	3.5	1	1.5	1.2	1.5	4.25	2.71429
37	21	female	7	0	3	3	0	1	826	898.5	885	1007	831	705	13	8844.08	48	50	50	39	41	53	67	1.25	1.8	1	3.16667	1.2	1.75	1	1.75	3.5	3.42857
38	20	female	6	0	4	0	0	1	839	659.5	611	607	582.5	608	11	5111.85	49	44	49	50	40	61	46	1	1.2	1.28571	2.33333	1.2	1.25	1	2.25	3	2.14286
39	18	female	6	0	1	0	0	0	1191.5	883	629	784.5	628	657	15	7742.05	52	40	49	60	37	65	37	1	1.2	1.42857	2.5	1.6	1.5	1.4	2.25	1	1.85714
40	18	female	7	0	0	1	0	0	803	858	763.5	970	991.5	890.5	10	6414.89	56	47	39	45	48	54	65	2.5	2.4	1.42857	2.66667	2	1	1.4	1.25	1.5	2.42857
41	18	female	6	0	0	0	0	0	789.5	723	668.5	798.5	867	632.5	10	10499.7	48	43	39	49	29	61	66	1.25	1.2	1.71429	2	1.4	2.25	1.2	1.5	1.5	1.71429
42	24	female	8	0	0	8	0	1		1308	878.5		1535	1233	11	9159.92	54	50	34	36	31	42	51	1	1	2	3	1.4	2	1.4	2.75	1.75	4.71429
43	19	female	6	0	1	3	0	1	791	853.5	854	1147	761	862	8	5698	47	34	49	44	43	64	35	3.25	2.2	2.28571	3.83333	2	1.25	2.4	2.25	4	3.57143
44	22	female	8	0	0	4	0	1		619	704	1386	994	856	8	6812.72	50	36	57	58	44	63	44	2	2.6	2.71429	3.33333	1.4	1	1	2.25	2.75	3.14286
45	18	female	8	0	2	8	0	0		622	731.5		673.5	620	14	5699.96	42	37	38	33	39	58	60	2.5	1.8	1.57143	2.33333	1.4	1.5	1.6	2.25	3.75	3.14286
46	28	male	5	1	0	1	0	0	1238	1388	907.5	1056	951.5	861.5	13	9663.63	54	49	46	44	35	66	85	1	1	1.28571	1.5	1	2.25	2.4	1.75	2.75	1.71429
47	18	female	5	0	1	6	0	3	773	836	767	2238.5	964.5	911	9	8816.75	55	41	54	47	50	67	43	2.25	2	2.14286	3.5	2	2	1.4	3	4.5	3.85714
48	23	female	8	0	4	8	0	1		620.5	562.5		777.5	680	7	10310.7	48	38	42	43	39	48	75	1.5	1.2	1	2.66667	1.2	1.5	1.2	1.75	1.5	3.28571
49	22	female	7	1	1	1	1	3	598	756	810	1631	1518	1209	11	7822.65	47	42	34	45	42	47	70	1	1.6	1.14286	3	1.2	1.5	1.2	1.75	2.5	2.71429
50	21	male	7	0	1	0	0	1	613	871.5	638	969.5	694.5	614	13	5546.5	55	53	43	45	37	55	106	1	1.8	1	1	1	1.25	1	1.75	1	1
51	20	male	1	0	3	0	0	0	1218	981	886	668.5	798	740.5	10	9668.74	40	47	50	36	43	57	45	1.75	1.8	1.42857	2.66667	1.8	2	1.6	3	3.75	4.28571
52	19	female	8	0	0	8	0	1		1132	868		892	800	12	7339.64	44	48	46	50	39	62	77	1	1.8	1	1.33333	1	2	1.2	1.5	2.5	1.57143
53	18	female	8	0	3	0	0	1		592.5	731	781	540	691	13	5982.71	39	45	53	60	36	67	82	1.5	1.8	1.42857	1.33333	1.4	1	1.8	2.25	3	1
54	18	female	2	0	0	0	0	1	1940	1011	1001.5	1398.5	1612	1091	14	8058.13	50	51	46	44	36	56	93	3	2.2	2.85714	2.16667	1	1	1.2	1.5	3.75	2.14286
55	26	male	5	1	3	4	0	4	713	1066	928	1633	791	763	17	9517.1	50	50	53	46	44	68	74	1.25	1.6	1.42857	2.5	2.4	3	1.8	2.25	3	2.14286
56	18	female	7	1	1	0	2	0	701	672	545	838	548.5	581	17	8971.9	46	60	42	56	28	66	93	3.5	3.4	1.42857	1	2.8	1	1.4	2.75	3	1.28571
57	24	female	7	0	0	8	0	0	1098	1253	957.5		1106.5	962	20	9718.88	45	51	40	41	38	55	99	1.25	1	1	1.83333	1	1.5	1.6	1.75	2	1.71429
58	25	female	7	0	0	1	0	0	1145	1690	928	1757	1276	1045	4	8634.97	48	51	46	44	46	71	91	1	1	1	2.16667	1	1.5	1	1	1.5	1.42857
59	24	male	1	1	0	0	0	1	1587	1716	989	1108	1030.5	955	9	13296.2	54	46	43	37	31	61	90	1.25	1.8	1	2.33333	1	2	1.4	1.5	2	2.42857
60	22	female	1	0	1	0	0	0	938	1157	772	1018.5	959	854	10	16975	51	40	38	49	48	62	73	1.75	1	1.14286	2.5	1.6	1.5	1	2	3	3.28571
61	21	female	7	0	2	7	0	0	797	866.5	757.5	491	778	826.5	12	14810.3	53	46	46	54	40	58	57	2.75	2.4	1.71429	4.16667	2.4	1.5	1.2	3	2	2.71429
62	22	female	8	2	2	1	0	1		1055.5	691	1303	903.5	836	8	12979.2	46	47	33	36	33	39	112	1	1.2	1.42857	1	1	1	1	2.75	3	2
63	19	female	7	0	2	0	0	0	794	812.5	784.5	837.5	761	762.5	5	7254.53	62	46	62	58	33	69	81	1.75	1.6	1.14286	3.66667	1	1.25	1	2	3	3.14286
64	19	female	7	1	0	6	2	3	2566	1219	1301	1834.5	1393	1463	17	5731	47	47	45	59	34	64	53	1.5	1.6	1.42857	2.66667	1.2	1.75	1.4	1.75	2.75	2.71429
65	30	female	7	0	5	6	2	9	656	1076	806	1551	861.5	1105	11	10275.2	55	43	40	35	42	61	69	2	2	1.14286	2.66667	1.6	2	1.6	2	2.75	2.85714
66	33	male	5	0	0	6	0	1	1090	1246	1137	968	1033	1082	13	24389.8	49	43	47	42	38	66	68	1.25	2.2	1.28571	2.5	1.8	1.5	1.6	1.5	2.5	2.14286
67	21	female	8	1	0	2	0	3		1023	1133.5	1757	1005.5	1001	6	8616.74	52	47	37	42	40	55	52	1	1	1.14286	1.83333	1.6	2	1.4	1.5	2.25	3.57143
68	18	male	7	0	1	1	0	1	4320	968.5	1313	1477	1290	1672	11	5189.08	47	51	53	69	42	70	68	2.75	1.8	2	2.66667	2.2	2.25	1.8	5	4.75	1
69	22	female	4	0	1	0	0	0	1997.5	1167.5	1214	971	1252	1266.5	9	8341.54	52	48	51	64	41	74	77	2.5	1.6	1.71429	3.5	1.6	1.5	1	1.5	1.5	1.28571
70	19	male	8	0	0	8	0	0		1391.5	1105		896	1046	14	8574.57	48	35	39	50	38	57	61	1.25	1	1	2.16667	1	1.5	1.4	1.75	2.75	1.85714
71	20	female	6	2	0	3	0	1	1094	956.5	1202.5	779	986.5	1204	10	5788.93	50	50	38	51	40	58	64	1	1.2	1	2.83333	1	2	1	1.75	1.75	2.14286
72	24	female	0	0	1	8	0	1	1151.5	1068	716		674.5	619	9	11902.6	50	55	63	65	35	71	51	1.75	2.8	2.42857	3.5	2.2	1	1	3	4	1.71429
73	21	female	5	0	3	1	1	1	569	659.5	618	776	652	691	12	13464.7	53	49	43	39	41	55	64	2.5	2	2.85714	3.16667	1	2	1.2	1.75	3.25	3
74	21	female	8	0	0	6	1	0		694.5	661	1254.5	852	840.5	5	8906.03	48	49	38	46	38	58	67	2	1.4	1.14286	2.33333	1	1.5	1.2	1.75	1	3.28571
75	22	male	0	0	1	0	0	0	1257	1304.5	745	1145	1150	1109.5	5	9782.25	47	56	56	44	36	62	82	2.25	1	1.57143	2.33333	1.4	1.5	2	3.5	3.25	1.57143
76	21	female	6	0	0	2	0	2	659.5	1201.5	926	1340	932	754.5	18	4959	50	45	51	49	42	65	55	2.5	2.4	3.14286	3.16667	2	1	1.2	2.25	3	2.85714
77	21	male	7	0	0	0	0	0	1264	601	617	635.5	737.5	659	13	9287	51	46	47	62	33	60	75	1.25	1.4	1.28571	2	1	1.25	1.4	1.25	1.25	2.71429
78	25	male	5	1	0	0	0	0	2092	1724	954	855.5	1069.5	874.5	15	10508.5	58	43	48	41	34	57	78	1	2	1	1.33333	1.2	1.5	1.4	2	1.25	2.28571
79	18	female	8	0	1	1	0	0		1156.5	943	842	1052	991	8	9677.21	36	46	49	48	45	69	52	1.75	2	2.14286	2.5	1.2	1	2	2	5	4.28571
80	23	female	6	1	1	1	0	0	789.5	637	641	1527	829.5	709.5	11	8122.88	52	57	40	44	40	50	96	1	1.2	1.28571	1.16667	1	1.5	1.4	1	1	1.85714
81	19	female	4	2	4	7	1	1	1012	977.5	808.5	1102	1192	988	12	5383.28	48	46	44	44	38	54	72	1.75	2.2	1.71429	2.33333	2	1	1.4	2.25	2.75	3.85714
82	18	female	5	0	1	7	0	1	1100	986.5	899	1515	873.5	671	8	13383.1	51	44	39	43	43	48	66	1	1.4	1	2	1	3.25	1.4	1.25	3.25	2.42857
83	19	female	7	1	1	7	3	14	1208	997	892	610	992	820.5	8	9087.62	49	48	56	48	38	68	79	1	1.2	1.57143	1.33333	1	1.75	1.4	1	1.25	2
84	21	female	5	0	1	6	3	13	1013	756	806	718.5	646	780	7	6838.7	47	46	42	50	41	66	43	3.5	2.2	2.14286	3	1.2	1.25	1.6	1.25	3.25	3
85	18	female	5	1	0	8	0	1	1088	881	964		1330	1168	15	8595.55	44	41	48	39	39	53	57	2.25	1.4	1.71429	3.83333	1.8	1.75	2	2.5	3.5	3.42857
86	24	male	7	0	1	2	1	0	751	649	667	795.5	760	670	21	5700.25	51	41	58	53	38	71	61	1.5	1	2.28571	3.66667	1.4	1.25	1.4	2.5	1.75	3.57143
87	21	female	7	0	1	0	1	0	792	740	864	983	999	1041	10	8411.93	54	36	51	39	37	59	32	1.25	1.2	1	3	1.6	2	1.8	1.75	3	2.85714
88	20	female	0	0	1	0	1	0	1103	804.5	718	832	579	720.5	9	6832.64	50	53	48	49	40	64	75	1.5	1.4	1.28571	1.83333	1.4	2	1.2	2	3	2.14286
89	21	male	7	0	1	8	1	0	595	686.5	755		794	776	9	9844.61	55	49	49	63	48	57	58	2	1.8	1.42857	3.33333	1	1.25	1.2	2	4	2.42857
90	19	female	7	1	1	4	0	0	1002	1427	821	1916.5	961	880	7	9509.17	53	55	58	52	40	64	75	1	1.6	1	1.66667	1.4	1	1.2	1.5	2.5	2.28571
91	30	male	6	0	3	8	0	0	584	717.5	688		652	689	12	4805.36	58	44	44	40	32	56	93	1	1	1	1.5	1.4	2	1.2	2.25	2.75	1.28571
92	20	male	7	0	0	0	0	0	1405	1059.5	922.5	1489	1156	973.5	7	10035	47	46	52	41	33	64	88	1.5	2.2	1.42857	2.33333	2	1	1.6	4.25	2.75	1.71429
93	19	female	7	0	1	0	0	0	556	810.5	727	806.5	1089	772	9	10874.7	39	59	41	42	45	64	46	2.25	1.2	1.28571	2.83333	1.4	1	1.6	4.25	4.25	4.14286
94	18	female	4	0	1	0	0	0	2177.5	1275.5	1098	1216	1073	993.5	8	9137	47	49	58	60	34	60	73	3	2	2	3.5	1.2	1.75	1	2	3	1.85714
95	19	male	0	1	1	0	0	1	1407	1493	1076	942	1370	830	7	7542.23	50	49	45	51	31	52	87	1	1	1.14286	2.16667	1	1.25	1	1.5	1	1.42857
96	18	male	1	1	0	0	0	1	834	699	653.5	822.5	907.5	701	10	6992.26	50	47	35	38	43	60	62	1.75	1	1	1.33333	1.2	2.5	2.4	2	4	2.57143
